# Supplementary material for: Principal metabolic flux mode analysis
Source: Bioinformatics. 2018 Feb 6;34(14):2409–17. doi: 10.1093/bioinformatics/bty049 (PMC6041797; doi:10.1093/bioinformatics/bty049)
Supplement: Supplementary Data [file bty049_supp.zip]

Archive with 5 entries (4 files):
- bty049-suppl_data/
- bty049-suppl_data/PichiaPastorisResultAndAnalysis.zip
- bty049-suppl_data/PMFAsup.pdf
- bty049-suppl_data/PMFsaccharoResultandAnalysis.zip
- bty049-suppl_data/SPFMoxygenseriesResultandAnalysis.zip
